# Supplementary material for: AdhesionScore: A Prognostic Predictor of Breast Cancer Patients Based on a Cell Adhesion-Associated Gene Signature
Source: Cancers (Basel). 2025 Nov 21;17(23):3731. doi: 10.3390/cancers17233731 (PMC12691146; doi:10.3390/cancers17233731)
Supplement: Supplementary file 1 [file cancers-17-03731-s001.zip]

Archive with 9 entries (9 files):
- FigSupp 1.png
- FigSupp 2.png
- FigSupp 3.png
- FigSupp 4.png
- SuppTable1.pdf
- SuppTable2.pdf
- SuppTable3.pdf
- SuppTable4.pdf
- SuppTable5.pdf
